# Supplementary material for: Numerical investigation on characteristics of vortex dissipation in multi-horizontal submerged jets stilling basin
Source: PLoS One. 2024 May 23;19(5):e0301423. doi: 10.1371/journal.pone.0301423 (PMC11115320; doi:10.1371/journal.pone.0301423)
Supplement: S1 File — (XLSX) [file pone.0301423.s001.xlsx]

## Sheet: Fig 5
	case1	case2	case3
0	0.09481	0.1677	0.11085
1	0.05332	0.11293	0.05916
2	0.00686	0.02556	0.0112
2.47712	0.000675	0.00668	0.00313
3	5.27e-05	0.00135	0.000683
