# Supplementary material for: Numerical investigation on characteristics of vortex dissipation in multi-horizontal submerged jets stilling basin
Source: PLoS One. 2024 May 23;19(5):e0301423. doi: 10.1371/journal.pone.0301423 (PMC11115320; doi:10.1371/journal.pone.0301423)
Supplement: S2 File — (XLSX) [file pone.0301423.s002.xlsx]

## Sheet: Fig 6
case1	4201
case2	8241
case3	5568
