# Supplementary material for: Numerical investigation on characteristics of vortex dissipation in multi-horizontal submerged jets stilling basin
Source: PLoS One. 2024 May 23;19(5):e0301423. doi: 10.1371/journal.pone.0301423 (PMC11115320; doi:10.1371/journal.pone.0301423)
Supplement: S3 File — (XLSX) [file pone.0301423.s003.xlsx]

## Sheet: Fig 7
Fig 7a				Fig 7b				Fig 7c
	ε	Vortex dissipation			ε	Vortex dissipation			ε	Vortex dissipation
0.5	323.532	39.999		0.5	1620.82	52.9237		0.5	1226.5	57.2675
1	1129.46	36.3568		1	2807.64	48.3854		1	1119.57	68.7535
1.8	3813.84	66.1136		1.8	8472.16	54.6461		1.8	2597.16	53.3737
2.1	4635.97	75.4878		2.1	9601.28	55.9823		2.1	2810.22	57.5118
2.4	5513.81	61.8284		2.4	6431.47	47.3083		2.4	2405.93	56.7736
3	4789.89	38.3728		3	1664.15	19.6692		3	1247.56	44.5041
4	428.699	51.6362		4	301.218	14.9648		4	335.857	54.7703
5.5	76.4045	13.0419		5.5	122.691	52.7504		5.5	50.8895	30.6315
